# Supplementary material for: Weighted Gene Co-expression Network Analysis of the Dioscin Rich Medicinal Plant Dioscorea nipponica
Source: Front Plant Sci. 2017 Jun 7;8:789. doi: 10.3389/fpls.2017.00789 (PMC5461258; doi:10.3389/fpls.2017.00789)
Supplement: TABLE S2 — Responsive transcriptional factors induced by MeJA treatment. [file Table_2.XLSX]

## Sheet: Sheet1
Gene ID	Gene identity
c105095_g1	NAC
c115792_g2	AP2
c123397_g1	AP2
c110414_g1	ARR-B
c126211_g1	bHLH
c120159_g1	bHLH
c120348_g1	bHLH
c106981_g1	bZIP
c41483_g1	bZIP
c113826_g1	bZIP
c108224_g1	C2H2
c127802_g2	C2H2
c84215_g1	C2H2
c122389_g2	C2H2
c108344_g1	EIL
c110019_g1	ERF
c110800_g1	ERF
c111598_g1	ERF
c102351_g1	ERF
c111628_g1ERF	ERF
c123701_g1	ERF
c71862_g1	ERF
c113379_g1	ERF
c125757_g1	G2-like
c84950_g1	G2-like
c95903_g1	HD-ZIP
c127260_g2	HD-ZIP
c112779_g1	HRT-like
c130530_g3	HSF
c106396_g1	LBD
c123064_g2	MIKC_MADS
c123064_g	MIKC_MADS
c81498_g1	MYB
c131573_g3	MYB
c96316_g1	MYB
c98687_g1	MYB_related
c67198_g1	MYB_related
c123377_g2	MYB_related
c118218_g2	NAC
c128616_g2	NAC
c55762_g1	NAC
c130860_g1	NAC
c99054_g1	Trihelix
c123465_g1	WRKY
c115375_g2	WRKY
c125301_g3	WRKY
c80295_g1	WRKY
c96318_g1	WRKY
c130953_g1	WRKY
c118014_g1	WRKY
c109955_g1	WRKY
